# Supplementary material for: A Network-Based Method for Mechanistic Investigation and Neuroprotective Effect on Post-treatment of Senkyunolid-H Against Cerebral Ischemic Stroke in Mouse
Source: Front Neurol. 2019 Dec 19;10:1299. doi: 10.3389/fneur.2019.01299 (PMC6930873; doi:10.3389/fneur.2019.01299)
Supplement: Supplementary file 1 [file Table_1.XLSX]

## Sheet: Sheet1
Putative targets of SHE from Phammapper
Target name	Gene symbol	Fit score	UniProt
Polypeptide N-acetylgalactosaminyltransferase 10	GALNT10	6.926	Q86SR1
ALK tyrosine kinase receptor	ALK	6.814	Q9UM73
Tyrosine-protein kinase HCK	HCK	5.577	P08631
DNA repair protein REV1	REV1	5.546	Q9UBZ9
Transcobalamin-2	TCN2	5.307	P20062
DNA mismatch repair protein Msh2	MSH2	5.142	P43246
Neurogenic locus notch homolog protein 1	NOTCH1	5.036	P46531
Insulin-like growth factor 1 receptor	IGF1R	5.008	P08069
Annexin A6	ANXA6	4.843	P08133
3-hydroxyisobutyryl-CoA hydrolase, mitochondrial	HIBCH	4.662	Q6NVY1
Vitamin D-binding protein	GC	4.567	P02774
