# Supplementary material for: A Network-Based Method for Mechanistic Investigation and Neuroprotective Effect on Post-treatment of Senkyunolid-H Against Cerebral Ischemic Stroke in Mouse
Source: Front Neurol. 2019 Dec 19;10:1299. doi: 10.3389/fneur.2019.01299 (PMC6930873; doi:10.3389/fneur.2019.01299)
Supplement: Supplementary file 2 [file Table_2.XLSX]

## Sheet: Sheet1
Known CIS related targets from OMIM and Disgenet
Target name	Gene symbol
collagen type IV alpha 1 chain	COL4A1
endoglin	ENG
activin A receptor like type 1	ACVRL1
phosphodiesterase 4D	PDE4D
coagulation factor II, thrombin	F2
methylenetetrahydrofolate reductase	MTHFR
coagulation factor V	F5
fibrinogen beta chain	FGB
apolipoprotein E	APOE
angiotensin I converting enzyme	ACE
nitric oxide synthase 3	NOS3
serpin family E member 1	SERPINE1
coagulation factor XIII A chain	F13A1
paraoxonase 1	PON1
interleukin 1 beta	IL1B
C-reactive protein	CRP
arachidonate 5-lipoxygenase activating protein	ALOX5AP
integrin subunit alpha 2	ITGA2
integrin subunit beta 3	ITGB3
interleukin 6	IL6
plasminogen activator, tissue type	PLAT
coagulation factor VII	F7
paraoxonase 2	PON2
fibrinogen alpha chain	FGA
integrin subunit alpha 2b	ITGA2B
intercellular adhesion molecule 1	ICAM1
heat shock protein family A (Hsp70) member 1A	HSPA1A
tumor necrosis factor	TNF
chromosome 20 open reading frame 181	C20orf181
epoxide hydrolase 2	EPHX2
von Willebrand factor	VWF
apolipoprotein A5	APOA5
selectin E	SELE
toll like receptor 4	TLR4
complement factor H	CFH
matrix metallopeptidase 3	MMP3
selectin P	SELP
oxidized low density lipoprotein receptor 1	OLR1
platelet and endothelial cell adhesion molecule 1	PECAM1
interleukin 1 alpha	IL1A
natriuretic peptide receptor 3	NPR3
coagulation factor XII	F12
apolipoprotein A1	APOA1
ADAM metallopeptidase with thrombospondin type 1 motif 13	ADAMTS13
heat shock protein family A (Hsp70) member 1B	HSPA1B
solute carrier family 9 member A1	SLC9A1
hypoxia inducible factor 1 alpha subunit	HIF1A
macrophage migration inhibitory factor (glycosylation-inhibiting factor)	MIF
integrin subunit alpha 4	ITGA4
lipase C, hepatic type	LIPC
protein Z, vitamin K dependent plasma glycoprotein	PROZ
CD14 molecule	CD14
klotho	KL
glutathione peroxidase 3	GPX3
C-C motif chemokine ligand 2	CCL2
glycoprotein Ib platelet alpha subunit	GP1BA
major histocompatibility complex, class I, B	HLA-B
calpain 10	CAPN10
major histocompatibility complex, class II, DR alpha	HLA-DRA
protein phosphatase 1 regulatory subunit 3A	PPP1R3A
major histocompatibility complex, class II, DR beta 1	HLA-DRB1
major histocompatibility complex, class II, DQ beta 1	HLA-DQB1
solute carrier family 6 member 4	SLC6A4
serpin family A member 1	SERPINA1
heat shock protein family A (Hsp70) member 1 like	HSPA1L
apolipoprotein C3	APOC3
estrogen receptor 1	ESR1
lipoprotein lipase	LPL
angiotensin II receptor type 1	AGTR1
arachidonate 5-lipoxygenase	ALOX5
proline rich protein HaeIII subfamily 2	PRH2
proline rich protein HaeIII subfamily 1	PRH1
lipoprotein(a)	LPA
interleukin 1 receptor antagonist	IL1RN
prostaglandin-endoperoxide synthase 2	PTGS2
interleukin 10	IL10
notch 3	NOTCH3
brain derived neurotrophic factor	BDNF
lymphotoxin alpha	LTA
vascular endothelial growth factor A	VEGFA
protein kinase C eta	PRKCH
histone deacetylase 9	HDAC9
neuropeptide Y	NPY
alcohol dehydrogenase 1B (class I), beta polypeptide	ADH1B
hemoglobin subunit alpha 1	HBA1
plasminogen activator, urokinase	PLAU
mitogen-activated protein kinase kinase kinase 5	MAP3K5
annexin A1	ANXA1
vimentin	VIM
angiotensinogen	AGT
hepatocyte growth factor	HGF
thromboxane A2 receptor	TBXA2R
ATP binding cassette subfamily A member 1	ABCA1
C-C motif chemokine ligand 5	CCL5
cytochrome P450 family 4 subfamily F member 2	CYP4F2
nuclear receptor subfamily 3 group C member 1	NR3C1
apolipoprotein H	APOH
interleukin 4	IL4
apolipoprotein B	APOB
ROS proto-oncogene 1, receptor tyrosine kinase	ROS1
prostaglandin I2 synthase	PTGIS
serpin family C member 1	SERPINC1
adrenomedullin	ADM
fibroblast growth factor 2	FGF2
fatty acid binding protein 2	FABP2
serpin family E member 2	SERPINE2
midkine (neurite growth-promoting factor 2)	MDK
lecithin-cholesterol acyltransferase	LCAT
fatty acid binding protein 1	FABP1
phospholipase A2 group VII	PLA2G7
galectin 2	LGALS2
thromboxane A synthase 1	TBXAS1
cytochrome P450 family 4 subfamily A member 11	CYP4A11
purinergic receptor P2Y2	P2RY2
hemochromatosis	HFE
glutathione S-transferase mu 1	GSTM1
potassium calcium-activated channel subfamily N member 4	KCNN4
superoxide dismutase 3	SOD3
glutathione S-transferase theta 1	GSTT1
neutrophil cytosolic factor 1	NCF1
low density lipoprotein receptor	LDLR
thrombomodulin	THBD
myeloperoxidase	MPO
cytochrome P450 family 1 subfamily A member 1	CYP1A1
cytochrome b-245 alpha chain	CYBA
platelet activating factor acetylhydrolase 1b regulatory subunit 1	PAFAH1B1
matrix metallopeptidase 9	MMP9
neuroglobin	NGB
BCL2, apoptosis regulator	BCL2
superoxide dismutase 1	SOD1
heat shock protein family A (Hsp70) member 4	HSPA4
Flap endonuclease 1	FLAP
