# Supplementary material for: A Network-Based Method for Mechanistic Investigation and Neuroprotective Effect on Post-treatment of Senkyunolid-H Against Cerebral Ischemic Stroke in Mouse
Source: Front Neurol. 2019 Dec 19;10:1299. doi: 10.3389/fneur.2019.01299 (PMC6930873; doi:10.3389/fneur.2019.01299)
Supplement: Supplementary file 5 [file Table_5.XLSX]

## Sheet: Merged Network node
Topological indices of the merged network
Node	Degree	BetweennessCentrality	ClosenessCentrality
NTRK1	153	0.0845137	0.62724
ESR1	119	0.0424356	0.582363
EGFR	112	0.0417358	0.582363
NOTCH1	110	0.0758791	0.564516
TP53	109	0.0243353	0.571895
GRB2	95	0.0301396	0.567261
HSP90AA1	93	0.0210378	0.565428
UBC	89	0.0198576	0.558214
YWHAZ	84	0.0169122	0.552923
CDK2	79	0.0133672	0.531915
SRC	77	0.0132845	0.551181
MSH2	75	0.0213166	0.522388
APP	75	0.0268245	0.554675
EP300	74	0.0146225	0.540958
BRCA1	74	0.0103527	0.535168
HSP90AB1	73	0.0101217	0.546022
NPM1	73	0.0115632	0.540958
ABL1	71	0.0161312	0.543478
MYC	69	0.00956021	0.526316
PIK3R1	68	0.0132187	0.540123
AR	68	0.00931549	0.529501
RPA1	67	0.00767733	0.520833
CDC5L	67	0.00825405	0.515464
IGF1R	66	0.0241371	0.529501
SNW1	66	0.00906521	0.533537
SHC1	65	0.0110799	0.53681
MDM2	64	0.00986333	0.538462
ACTB	62	0.0103237	0.527903
CTNNB1	59	0.0106657	0.533537
EWSR1	58	0.00982989	0.518519
RNF2	58	0.00632511	0.511696
CBL	57	0.00873346	0.531915
HDAC1	57	0.00623006	0.512445
CCDC8	57	0.00636978	0.506512
PRKDC	56	0.00559628	0.531108
HCK	54	0.0209497	0.507983
XRCC6	54	0.00460796	0.522388
SMAD3	54	0.00393037	0.520833
SIRT7	53	0.00710189	0.490884
ERBB2	52	0.0087652	0.506512
HNRNPK	52	0.00458293	0.516987
MAPK1	52	0.0062753	0.527903
AKT1	52	0.00589591	0.524738
CREBBP	52	0.00685423	0.510949
FBXO6	51	0.00770582	0.502152
VIM	51	0.00979291	0.520059
YWHAG	51	0.00456617	0.517751
ARRB2	51	0.00536271	0.502874
U2AF2	51	0.00380673	0.501433
NCL	50	0.00522209	0.51395
STAT3	50	0.00501727	0.52161
CAND1	49	0.00327604	0.507246
PARP1	48	0.0032189	0.516987
RELA	47	0.00579513	0.512445
RPA3	47	0.00266046	0.498576
MYH9	46	0.00580462	0.510949
RPS27A	46	0.00600396	0.514706
IKBKG	46	0.00459159	0.506512
YWHAE	46	0.0041411	0.510204
ALK	46	0.0180729	0.481431
CRK	46	0.00287357	0.507983
PTPN11	45	0.00359519	0.500715
PPP2CA	44	0.00424424	0.516987
PTK2	44	0.00493732	0.510949
CUL2	44	0.00339818	0.495049
TRIM28	44	0.00247496	0.507983
GSK3B	43	0.011023	0.509461
IRS1	43	0.002466	0.510949
XRCC5	43	0.00245875	0.5
DDX17	43	0.00263149	0.514706
ARRB1	43	0.00316455	0.520833
H2AFX	42	0.00353809	0.498576
HIF1A	42	0.00403647	0.504323
SMURF1	42	0.003476	0.49435
CUL5	42	0.00494762	0.495049
LCK	41	0.00478922	0.497866
PLCG1	41	0.00345308	0.500715
YWHAB	41	0.0026421	0.511696
CDKN1A	41	0.00298032	0.496454
HNRNPH1	40	0.00329841	0.496454
INSR	40	0.00358836	0.490196
KAT5	40	0.00309333	0.503597
ERBB3	39	0.0027439	0.486111
RB1	39	0.00357966	0.507983
CAV1	38	0.00454227	0.502874
KPNB1	38	0.00352541	0.504323
RUVBL1	38	0.00489206	0.50578
PCNA	37	0.0019466	0.490196
PIK3R2	37	0.00164531	0.500715
PXN	37	0.00404739	0.491573
TUBB4B	37	0.00395719	0.497159
ATM	37	0.00361129	0.495751
KHDRBS1	37	0.00233888	0.498576
HSPD1	36	0.00266383	0.504323
PRKCD	36	0.00664204	0.505051
SUMO2	36	0.00338569	0.47749
RACK1	36	0.00391567	0.500715
CDK9	36	0.00184691	0.47749
DHX15	35	0.00195106	0.495751
MAP3K3	35	0.00210454	0.480769
RPLP0	35	0.00105495	0.486787
HDAC6	35	0.0026274	0.497866
CRKL	35	0.00434889	0.49435
PPP2R1A	34	0.00275133	0.500715
PRKCA	34	0.00182419	0.501433
PIN1	34	0.00490507	0.5
RAD21	34	0.00289542	0.471063
USP7	34	0.00223877	0.498576
SMARCA4	33	0.00182586	0.495751
BCR	33	0.00210867	0.497159
HNRNPD	32	0.00130649	0.488145
JAK1	32	0.0043779	0.495049
MAP3K1	32	0.00267234	0.496454
MET	32	0.00124461	0.474255
CCT3	32	0.00207912	0.498576
CCT8	32	0.00201883	0.5
JAK2	31	0.00182187	0.483425
NEDD4	31	0.00181785	0.487465
NEDD8	31	0.00202888	0.479452
KDM1A	31	0.00245121	0.490884
MCM5	30	0.00124876	0.490884
IRS4	30	0.00181433	0.492958
ILK	29	0.0016551	0.484094
BARD1	29	0.00127452	0.475543
MAP3K5	28	0.00252541	0.476839
NFKB1	28	0.00174435	0.485437
RBBP4	28	0.00144657	0.488145
PTPN1	28	0.00299666	0.491573
YY1	28	0.00118729	0.48011
SMC1A	28	0.00105191	0.490196
HGS	28	0.00324411	0.491573
ACTA1	28	0.00471263	0.491573
PRPF8	28	0.00081978	0.486787
SIRT6	27	0.00080091	0.451031
SOS1	27	0.00057671	0.481431
KAT2B	27	0.00080076	0.47619
ATR	27	0.0021631	0.475543
CCT6A	27	0.00138879	0.48951
BTK	27	0.00252781	0.47749
PRKCZ	26	0.00085346	0.484094
PTBP1	26	0.00082905	0.484765
OTUB1	26	0.00176557	0.481431
RPL10	26	0.00153012	0.476839
RPL11	26	0.00104115	0.479452
SNCA	26	0.00506479	0.478796
IRS2	26	0.00061649	0.476839
SMC3	26	0.00125815	0.483425
ITGB1	25	0.00329512	0.474898
CHD4	25	0.00078879	0.478142
CSK	25	0.00108057	0.472973
FHL2	24	0.00138683	0.47749
HMGB1	24	0.00209973	0.474255
JUP	24	0.00159811	0.480769
SMAD1	24	0.00071772	0.472335
NBN	24	0.00095616	0.446999
FBXW7	24	0.00450458	0.47749
SOCS1	24	0.00079569	0.468541
PIK3R3	24	0.0003992	0.467914
RAD50	24	0.0005609	0.472335
SUPT16H	24	0.0006044	0.467914
PRPF6	23	0.00061124	0.47749
KRT18	23	0.00166212	0.48011
MYH10	23	0.00099103	0.467914
MCM3	23	0.00080004	0.478142
PIK3CA	23	0.00208252	0.486111
RAD51	23	0.0024777	0.47043
RPS5	23	0.00042044	0.466667
SMARCC1	23	0.00064385	0.484765
SOCS3	23	0.00151749	0.467914
AIRE	23	0.00149665	0.467914
DNM2	23	0.00201634	0.48951
SRSF5	22	0.00048232	0.463576
SMN1	22	0.00093533	0.455729
SMN2	22	0.00093533	0.455729
TSG101	22	0.00185788	0.479452
PHB2	22	0.00088954	0.475543
APBB1	22	0.00214801	0.474898
PRPF19	21	0.00046481	0.474898
HNRNPH2	21	0.0017732	0.460526
PIAS4	21	0.00073333	0.443599
PAK2	21	0.0007198	0.482759
NOTCH3	21	0.00511996	0.462351
RPS24	21	0.00028965	0.459921
MED23	21	0.0019701	0.472335
BCAR1	21	0.00048765	0.464807
PAXIP1	21	0.00098263	0.451613
RBPJ	20	0.0014605	0.442478
MGMT	20	0.00021118	0.457516
MUC1	20	0.00047174	0.478796
SRSF7	20	0.00035672	0.466045
TAB1	20	0.00175128	0.479452
CHEK2	20	0.00112491	0.45045
ABI1	19	0.00159171	0.432099
PDCD6IP	19	0.00169697	0.471063
RANBP9	19	0.00066904	0.483425
HIBCH	18	0.00655419	0.417661
ESR2	18	0.00078061	0.462351
GNAI2	18	0.00146877	0.459921
IFI16	18	0.00123744	0.462351
HRAS	18	0.00098706	0.453368
TMEM17	18	0.00230137	0.441362
INPP5D	18	0.00072926	0.413712
NME1-NME2	18	0.00265569	0.44757
NME2	18	0.00265569	0.44757
CD4	18	0.00070517	0.443599
DOK1	18	0.00017257	0.436954
JAK3	17	0.0004586	0.422195
PSEN1	17	0.0019672	0.461133
TGFBR1	17	0.00046464	0.46729
TOP2B	17	0.00033275	0.469169
ACTA2	17	0.00048433	0.452196
ACTN4	17	0.00059914	0.47043
FAF2	17	0.001585	0.456323
CORO1C	16	0.00052071	0.459318
CD2AP	16	0.0003507	0.443599
IPO5	16	0.00122283	0.47043
IL6ST	16	0.00080511	0.42735
PRKAA1	16	0.00142798	0.474898
NEDD4L	15	0.00032849	0.467914
HCFC1	15	0.00059374	0.469799
SOD1	15	0.00191552	0.417163
RAB7A	15	0.00077291	0.452781
SMCHD1	14	0.00070835	0.45045
FLT1	14	0.00014232	0.425273
ERRFI1	14	0.00039753	0.452781
PPP2CB	14	0.00036371	0.462351
ST13	14	0.00065384	0.456919
MMS19	14	0.00029654	0.466045
ANXA7	14	0.00098824	0.44586
KRT40	13	0.00098434	0.421687
FLII	13	0.00029159	0.460526
TNPO1	13	0.00031313	0.47749
MAX	13	0.0002656	0.439698
PECAM1	13	0.00021896	0.421687
RIF1	13	0.00042335	0.456919
LRIF1	13	0.00034057	0.415184
TK1	13	0.00044461	0.442478
TJP1	13	0.00039178	0.457516
RNF40	13	0.0003223	0.473613
VAV3	13	0.00010455	0.453368
PSME3	13	0.00087691	0.434783
ACTC1	13	0.0003209	0.435323
TUBGCP2	13	0.00044854	0.461741
XIAP	13	0.00045549	0.449294
ARF6	13	0.0003262	0.446999
DSTN	13	0.00064081	0.424757
NELFB	12	0.00015269	0.467914
GRB7	12	0.00011124	0.454545
EPN1	12	0.00114372	0.462963
MYO6	12	0.0001665	0.459318
SRRT	12	0.00035426	0.467914
REL	12	0.00045883	0.456323
MAP2K7	12	0.00019665	0.431034
ROCK1	12	0.00026272	0.464807
MTA3	12	0.00020945	0.44586
TPT1	12	0.00015747	0.456323
EIF3F	12	0.00029262	0.47043
TBL1XR1	12	0.00014961	0.458115
UNC119	12	0.00052308	0.403691
SEC23A	12	0.00031427	0.441362
A2M	12	0.00041799	0.433705
SEPT9	12	0.00010517	0.451613
PRKD1	11	4.636e-05	0.449294
TRIM25	11	0.00028156	0.436409
NUMB	11	0.00018704	0.458115
CDC73	11	0.00012679	0.449294
FASLG	11	0.00025723	0.41225
RECQL	10	0.0001483	0.439147
PLS3	10	0.00071721	0.459318
XPO5	10	0.00016821	0.459318
EIF3B	10	0.00014728	0.433705
BAP1	10	0.00024488	0.432099
MAML1	10	0.00035534	0.412736
CLIC1	10	0.00040381	0.433705
CRTC1	9	0.00020364	0.415677
WWTR1	9	0.00016922	0.423729
RAD9A	9	4.074e-05	0.422195
ADAM17	9	0.00043653	0.440252
UMPS	9	0.00110179	0.419162
GOT1	8	0.00068521	0.384193
PTPRZ1	8	0.00030368	0.39818
EXO1	8	4.505e-05	0.408401
AARS	8	5.296e-05	0.440252
MAPK8IP3	8	0.00013759	0.434243
FBP1	7	6.26e-05	0.408401
FH	7	0.0005106	0.415184
IGFBP3	7	8.608e-05	0.413712
LRP2	7	0.00041368	0.400458
CAB39	7	0.00025479	0.377155
PLAUR	7	0.002488	0.382514
PSEN2	7	0.0001402	0.413712
RAB5A	7	0.00032593	0.417661
HIF1AN	7	8.985e-05	0.399088
TAGLN	7	0.00017896	0.380022
RHOU	7	0.00084822	0.393258
MED25	7	6.936e-05	0.436409
NAT2	7	0.00021531	0.403226
ATP4A	7	0.00017473	0.366492
PPP6R1	7	8.366e-05	0.452196
METTL18	7	4.06e-05	0.388889
EPHB2	7	1.929e-05	0.399088
TXN2	7	0.00022516	0.383352
FCGR2A	6	0.00013437	0.382096
HPRT1	6	0.00017918	0.373533
MDK	6	0.00021936	0.374332
PIK3CG	6	0.00017117	0.417661
MAML2	6	2.315e-05	0.393701
SYVN1	6	6.287e-05	0.41816
ANKRD44	6	0.00014636	0.426829
JAG1	6	8.469e-05	0.391937
ALOX5	6	5.007e-05	0.413223
FCGR1A	5	0.00056027	0.374732
KLK5	5	8.193e-05	0.4
LYPD3	5	5.988e-05	0.376749
GNAI1	5	0.00014791	0.399543
IL13RA2	5	3.016e-05	0.380435
INS	5	7.841e-05	0.389321
GOPC	5	0.0001125	0.402762
THOP1	5	0.00057098	0.420673
ZW10	5	5.101e-05	0.44586
ACADVL	5	0.00025086	0.409357
ADSS	5	0.00011919	0.345168
CENPF	5	3.335e-05	0.402299
ARHGEF12	4	1.484e-05	0.414201
DLL1	4	9.68e-06	0.375536
JAG2	4	4.981e-05	0.374332
UFM1	4	0.00015498	0.353179
GP6	4	1.608e-05	0.356779
PRCP	4	3.926e-05	0.364583
MAML3	4	0	0.369588
TPP2	4	3.59e-06	0.414201
SNX27	4	1.617e-05	0.430504
BLOC1S1	3	8.14e-06	0.422195
EGFL7	3	0.00042745	0.37234
FAAP20	3	1.39e-05	0.376344
MEF2C	3	5.26e-06	0.405562
WDR11	3	2.502e-05	0.416667
C2orf44	3	2.052e-05	0.365726
C3	3	1.921e-05	0.371945
CACNA1A	3	6.509e-05	0.37155
PDLIM3	2	2.469e-05	0.32833
MEP1B	2	6.3e-06	0.353535
PPP3R2	2	6.5e-06	0.357508
PLCB2	2	8.9e-06	0.344828
KIAA0391	2	8.719e-05	0.308099
ELMO1	2	7.92e-06	0.402762
LILRB2	2	0.00015766	0.364963
BICD2	2	1.026e-05	0.356415
FURIN	1	0	0.361197
KL	1	0	0.346535
CCR3	1	0	0.337187
MUC7	0	0	0

## Sheet: Information of 62 key targets
Detail information of 62 key targets
Target name	Gene Symbol	Gene ID
heat shock protein 90 alpha family class B member 1	HSP90AB1	3326
U2 small nuclear RNA auxiliary factor 2	U2AF2	11338
X-ray repair cross complementing 6	XRCC6	2547
catenin beta 1	CTNNB1	1499
AKT serine/threonine kinase 1	AKT1	207
amyloid beta precursor protein	APP	351
SHC adaptor protein 1	SHC1	6464
v-myc avian myelocytomatosis viral oncogene homolog	MYC	4609
ribosomal protein S27a	RPS27A	6233
epidermal growth factor receptor	EGFR	1956
androgen receptor	AR	367
heat shock protein 90 alpha family class A member 1	HSP90AA1	3320
RELA proto-oncogene, NF-kB subunit	RELA	5970
tumor protein p53	TP53	7157
estrogen receptor 1	ESR1	2099
cell division cycle 5 like	CDC5L	988
anaplastic lymphoma receptor tyrosine kinase	ALK	238
myosin heavy chain 9	MYH9	4627
nucleolin	NCL	4691
cyclin dependent kinase 2	CDK2	1017
mitogen-activated protein kinase 1	MAPK1	5594
E1A binding protein p300	EP300	2033
arrestin beta 2	ARRB2	409
ubiquitin C	UBC	7316
MDM2 proto-oncogene	MDM2	4193
cullin associated and neddylation dissociated 1	CAND1	55832
coiled-coil domain containing 8	CCDC8	83987
tyrosine 3-monooxygenase/tryptophan 5-monooxygenase activation protein zeta	YWHAZ	7534
growth factor receptor bound protein 2	GRB2	2885
erb-b2 receptor tyrosine kinase 2	ERBB2	2064
vimentin	VIM	7431
protein kinase, DNA-activated, catalytic polypeptide	PRKDC	5591
SRC proto-oncogene, non-receptor tyrosine kinase	SRC	6714
replication protein A3	RPA3	6119
replication protein A1	RPA1	6117
insulin like growth factor 1 receptor	IGF1R	3480
heterogeneous nuclear ribonucleoprotein K	HNRNPK	3190
nucleophosmin	NPM1	4869
F-box protein 6	FBXO6	26270
EWS RNA binding protein 1	EWSR1	2130
phosphoinositide-3-kinase regulatory subunit 1	PIK3R1	5295
actin beta	ACTB	60
mutS homolog 2	MSH2	4436
HCK proto-oncogene, Src family tyrosine kinase	HCK	3055
CREB binding protein	CREBBP	1387
Cbl proto-oncogene	CBL	867
SMAD family member 3	SMAD3	4088
SNW domain containing 1	SNW1	22938
sirtuin 7	SIRT7	51547
tyrosine 3-monooxygenase/tryptophan 5-monooxygenase activation protein epsilon	YWHAE	7531
signal transducer and activator of transcription 3	STAT3	6774
BRCA1, DNA repair associated	BRCA1	672
protein tyrosine phosphatase, non-receptor type 11	PTPN11	5781
notch receptor 1	NOTCH1	4851
tyrosine 3-monooxygenase/tryptophan 5-monooxygenase activation protein gamma	YWHAG	7532
histone deacetylase 1	HDAC1	3065
neurotrophic receptor tyrosine kinase 1	NTRK1	4914
ring finger protein 2	RNF2	6045
inhibitor of kappa light polypeptide gene enhancer in B-cells, kinase gamma	IKBKG	8517
ABL proto-oncogene 1, non-receptor tyrosine kinase	ABL1	25
poly(ADP-ribose) polymerase 1	PARP1	142
CRK proto-oncogene, adaptor protein	CRK	1398
