# Supplementary material for: A Network-Based Method for Mechanistic Investigation and Neuroprotective Effect on Post-treatment of Senkyunolid-H Against Cerebral Ischemic Stroke in Mouse
Source: Front Neurol. 2019 Dec 19;10:1299. doi: 10.3389/fneur.2019.01299 (PMC6930873; doi:10.3389/fneur.2019.01299)
Supplement: Supplementary file 6 [file Table_6.XLSX]

## Sheet: Sheet1
GO analysis of major targets of SEH against CIS
Category	GO ID	Term	Count	%	PValue
Biological Process	GO:0045944	Positive regulation of transcription from RNA polymerase II promoter	26	41.9355	1.2684e-15
Biological Process	GO:0038128	ERBB2 signaling pathway	10	16.129	8.96154e-15
Biological Process	GO:0045893	Positive regulation of transcription, DNA-templated	17	27.4194	2.75999e-11
Biological Process	GO:0000122	Negative regulation of transcription from RNA polymerase II promoter	18	29.0323	4.24857e-10
Biological Process	GO:0007173	Epidermal growth factor receptor signaling pathway	8	12.9032	1.18126e-09
Biological Process	GO:0048015	Phosphatidylinositol-mediated signaling	8	12.9032	1.07801e-07
Biological Process	GO:0046777	Protein autophosphorylation	9	14.5161	1.90967e-07
Biological Process	GO:0014066	Regulation of phosphatidylinositol 3-kinase signaling	7	11.2903	3.74422e-07
Biological Process	GO:0051092	Positive regulation of NF-kappaB transcription factor activity	8	12.9032	5.09919e-07
Biological Process	GO:0008283	Cell proliferation	10	16.129	6.42059e-06
Molecular Function	GO:0008134	Transcription factor binding	16	25.8065	5.96531e-14
Molecular Function	GO:0019903	Protein phosphatase binding	8	12.9032	2.66481e-09
Molecular Function	GO:0003684	Damaged DNA binding	8	12.9032	2.66481e-09
Molecular Function	GO:0030235	Nitric-oxide synthase regulator activity	5	8.06452	1.06837e-08
Molecular Function	GO:0044212	Transcription regulatory region DNA binding	10	16.129	6.72578e-08
Molecular Function	GO:0016301	Kinase activity	10	16.129	1.92874e-07
Molecular Function	GO:0004713	Protein tyrosine kinase activity	8	12.9032	4.92316e-07
Molecular Function	GO:0046875	Ephrin receptor binding	5	8.06452	2.17336e-06
Molecular Function	GO:0005524	ATP binding	19	30.6452	3.29692e-06
Molecular Function	GO:0005158	Insulin receptor binding	5	8.06452	4.51286e-06
Cellular Component	GO:0000790	Nuclear chromatin	10	16.129	1.49946e-08
Cellular Component	GO:0005667	Transcription factor complex	8	12.9032	3.60538e-06
Cellular Component	GO:0043235	Receptor complex	7	11.2903	4.12724e-06
Cellular Component	GO:0005913	Cell-cell adherens junction	9	14.5161	1.16185e-05
Cellular Component	GO:0016604	Nuclear body	4	6.45161	0.000181242
Cellular Component	GO:0016323	Basolateral plasma membrane	6	9.67742	0.000338129
