# Supplementary material for: A Network-Based Method for Mechanistic Investigation and Neuroprotective Effect on Post-treatment of Senkyunolid-H Against Cerebral Ischemic Stroke in Mouse
Source: Front Neurol. 2019 Dec 19;10:1299. doi: 10.3389/fneur.2019.01299 (PMC6930873; doi:10.3389/fneur.2019.01299)
Supplement: Supplementary file 7 [file Table_7.XLSX]

## Sheet: Pathways
Pathway analysis of key targets
KEGG ID	Term	Count	%	P-Value
hsa05215	Prostate cancer	18	29.0323	8.39196e-20
hsa05220	Chronic myeloid leukemia	15	24.1935	2.01732e-16
hsa05205	Proteoglycans in cancer	17	27.4194	2.14445e-12
hsa04012	ErbB signaling pathway	12	19.3548	6.49339e-11
hsa05161	Hepatitis B	14	22.5806	8.2038e-11
hsa04151	PI3K-Akt signaling pathway	18	29.0323	8.88509e-10
hsa05212	Pancreatic cancer	10	16.129	1.81114e-09
hsa04722	Neurotrophin signaling pathway	12	19.3548	2.20234e-09
hsa05169	Epstein-Barr virus infection	12	19.3548	2.63045e-09
hsa05213	Endometrial cancer	9	14.5161	6.55982e-09
hsa04068	FoxO signaling pathway	12	19.3548	7.16235e-09
hsa05214	Glioma	9	14.5161	4.0567e-08
hsa04915	Estrogen signaling pathway	10	16.129	7.94175e-08
hsa04917	Prolactin signaling pathway	9	14.5161	8.23632e-08
hsa04062	Chemokine signaling pathway	12	19.3548	2.16709e-07
hsa05221	Acute myeloid leukemia	8	12.9032	2.74456e-07
hsa05223	Non-small cell lung cancer	8	12.9032	2.74456e-07
hsa05210	Colorectal cancer	8	12.9032	5.60524e-07
hsa04510	Focal adhesion	12	19.3548	6.07464e-07
hsa05230	Central carbon metabolism in cancer	8	12.9032	6.9921e-07
hsa05219	Bladder cancer	7	11.2903	7.98699e-07
hsa05211	Renal cell carcinoma	8	12.9032	8.65647e-07
hsa05160	Hepatitis C	9	14.5161	1.02907e-05
hsa04014	Ras signaling pathway	11	17.7419	1.13448e-05
hsa05131	Shigellosis	7	11.2903	1.15339e-05
hsa04550	Signaling pathways regulating pluripotency of stem cells	9	14.5161	1.50091e-05
hsa05218	Melanoma	7	11.2903	2.10892e-05
hsa04010	MAPK signaling pathway	11	17.7419	3.03071e-05
hsa05100	Bacterial invasion of epithelial cells	7	11.2903	3.62025e-05
hsa05222	Small cell lung cancer	7	11.2903	5.90052e-05
hsa04914	Progesterone-mediated oocyte maturation	7	11.2903	6.72829e-05
hsa05216	Thyroid cancer	5	8.06452	8.04251e-05
hsa04210	Apoptosis	6	9.67742	0.000135496
hsa04630	Jak-STAT signaling pathway	8	12.9032	0.000156322
hsa05166	HTLV-I infection	10	16.129	0.000183222
hsa04662	B cell receptor signaling pathway	6	9.67742	0.000225362
hsa04015	Rap1 signaling pathway	9	14.5161	0.000265578
hsa04910	Insulin signaling pathway	7	11.2903	0.000832548
hsa04621	NOD-like receptor signaling pathway	5	8.06452	0.00105666
hsa04660	T cell receptor signaling pathway	6	9.67742	0.00124691
hsa04320	Dorso-ventral axis formation	4	6.45161	0.00130151
hsa05142	Chagas disease (American trypanosomiasis)	6	9.67742	0.001486
hsa04920	Adipocytokine signaling pathway	5	8.06452	0.00242471
hsa05164	Influenza A	7	11.2903	0.0027349
hsa04380	Osteoclast differentiation	6	9.67742	0.00407292
hsa05162	Measles	6	9.67742	0.00434492
hsa04350	TGF-beta signaling pathway	5	8.06452	0.00469121
hsa04666	Fc gamma R-mediated phagocytosis	5	8.06452	0.00469121
hsa05231	Choline metabolism in cancer	5	8.06452	0.0089662

## Sheet: Genes
Genes involved in each pathway
pathway name	gene name
Prostate cancer	AKT1
	IKBKG
	EGFR
	MAPK1
	RELA
	ERBB2
	HSP90AB1
	GRB2
	MDM2
	HSP90AA1
	PIK3R1
	IGF1R
	AR
	TP53
	CTNNB1
	CDK2
	CREBBP
	EP300
Chronic myeloid leukemia	SHC1
	AKT1
	IKBKG
	CRK
	MYC
	MAPK1
	RELA
	PTPN11
	GRB2
	MDM2
	PIK3R1
	TP53
	HDAC1
	ABL1
	CBL
Proteoglycans in cancer	STAT3
	AKT1
	EGFR
	MYC
	MAPK1
	PTPN11
	ERBB2
	GRB2
	MDM2
	PIK3R1
	ESR1
	IGF1R
	TP53
	CTNNB1
	ACTB
	CBL
	SRC
ErbB signaling pathway	AKT1
	SHC1
	CRK
	EGFR
	ABL1
	MYC
	MAPK1
	ERBB2
	CBL
	GRB2
	SRC
	PIK3R1
Hepatitis B	YWHAZ
	STAT3
	AKT1
	IKBKG
	MYC
	MAPK1
	RELA
	GRB2
	PIK3R1
	TP53
	CDK2
	CREBBP
	SRC
	EP300
PI3K-Akt signaling pathway	YWHAZ
	AKT1
	IKBKG
	EGFR
	MYC
	MAPK1
	RELA
	YWHAE
	BRCA1
	HSP90AB1
	GRB2
	MDM2
	PIK3R1
	HSP90AA1
	IGF1R
	TP53
	YWHAG
	CDK2
Pancreatic cancer	AKT1
	STAT3
	IKBKG
	EGFR
	SMAD3
	RELA
	MAPK1
	ERBB2
	PIK3R1
	TP53
Neurotrophin signaling pathway	SHC1
	AKT1
	CRK
	ABL1
	NTRK1
	RELA
	MAPK1
	PTPN11
	YWHAE
	GRB2
	PIK3R1
	TP53
Epstein-Barr virus infection	HDAC1
	TP53
	PIK3R1
	MDM2
	VIM
	SNW1
	RELA
	MYC
	CDK2
	IKBKG
	STAT3
	AKT1
Endometrial cancer	TP53
	PIK3R1
	GRB2
	ERBB2
	MAPK1
	MYC
	EGFR
	CTNNB1
	AKT1
FoxO signaling pathway	PIK3R1
	IGF1R
	GRB2
	MDM2
	EP300
	MAPK1
	CREBBP
	CDK2
	SMAD3
	EGFR
	STAT3
	AKT1
Glioma	AKT1
	SHC1
	EGFR
	MAPK1
	MDM2
	GRB2
	PIK3R1
	IGF1R
	TP53
Estrogen signaling pathway	PIK3R1
	HSP90AA1
	ESR1
	SRC
	HSP90AB1
	GRB2
	MAPK1
	EGFR
	SHC1
	AKT1
Prolactin signaling pathway	AKT1
	STAT3
	SHC1
	RELA
	MAPK1
	GRB2
	SRC
	ESR1
	PIK3R1
Chemokine signaling pathway	SRC
	PIK3R1
	GRB2
	ARRB2
	MAPK1
	RELA
	HCK
	CRK
	IKBKG
	SHC1
	STAT3
	AKT1
Acute myeloid leukemia	AKT1
	STAT3
	IKBKG
	MYC
	RELA
	MAPK1
	GRB2
	PIK3R1
Non-small cell lung cancer	EGFR
	ALK
	ERBB2
	TP53
	AKT1
	PIK3R1
	GRB2
	MAPK1
Colorectal cancer	MYC
	TP53
	AKT1
	PIK3R1
	GRB2
	MAPK1
	CTNNB1
	SMAD3
	MSH2
Focal adhesion	IGF1R
	AKT1
	PIK3R1
	MAPK1
	IGF1R
	SRC
	GRB2
	ERBB2
	ACTB
	EGFR
	CTNNB1
	SHC1
	CRK
Central carbon metabolism in cancer	TP53
	AKT1
	PIK3R1
	MAPK1
	ERBB2
	NTRK1
	MYC
	EGFR
Bladder cancer	SRC
	TP53
	MDM2
	ERBB2
	MAPK1
	MYC
	EGFR
Renal cell carcinoma	PIK3R1
	GRB2
	EP300
	PTPN11
	MAPK1
	CREBBP
	CRK
	AKT1
Hepatitis C	TP53
	PIK3R1
	GRB2
	MAPK1
	RELA
	EGFR
	IKBKG
	STAT3
	AKT1
Ras signaling pathway	IGF1R
	PIK3R1
	GRB2
	PTPN11
	MAPK1
	RELA
	ABL1
	EGFR
	IKBKG
	SHC1
	AKT1
Shigellosis	MAPK1
	SRC
	RELA
	ACTB
	ABL1
	CRK
	IKBKG
Signaling pathways regulating pluripotency of stem cells	IGF1R
	PIK3R1
	GRB2
	MAPK1
	MYC
	SMAD3
	CTNNB1
	STAT3
	AKT1
Melanoma	IGF1R
	PIK3R1
	TP53
	MDM2
	MAPK1
	EGFR
	AKT1
MAPK signaling pathway	TP53
	GRB2
	ARRB2
	MAPK1
	RELA
	NTRK1
	MYC
	EGFR
	CRK
	IKBKG
	AKT1
Bacterial invasion of epithelial cells	PIK3R1
	SRC
	CBL
	ACTB
	CTNNB1
	CRK
	SHC1
Small cell lung cancer	TP53
	PIK3R1
	RELA
	MYC
	CDK2
	IKBKG
	AKT1
Progesterone-mediated oocyte	IGF1R
	HSP90AA1
	PIK3R1
	HSP90AB1
	MAPK1
	CDK2
	AKT1
Thyroid cancer	TP53
	MAPK1
	NTRK1
	MYC
	CTNNB1
Apoptosis	TP53
	PIK3R1
	RELA
	NTRK1
	IKBKG
	AKT1
Jak-STAT signaling pathway	PIK3R1
	GRB2
	EP300
	PTPN11
	CREBBP
	MYC
	STAT3
	AKT1
HTLV-I infection	TP53
	PIK3R1
	EP300
	RELA
	CREBBP
	MYC
	SMAD3
	CTNNB1
	IKBKG
	AKT1
B cell receptor signaling pathway	PIK3R1
	GRB2
	MAPK1
	RELA
	IKBKG
	AKT1
Rap1 signaling pathway	IGF1R
	PIK3R1
	SRC
	MAPK1
	ACTB
	EGFR
	CTNNB1
	CRK
	AKT1
Choline metabolism in cancer	MAPK1
	EGFR
	AKT1
Tuberculosis	SRC
	EP300
	MAPK1
	RELA
	CREBBP
	AKT1
Insulin signaling pathway	AKT1
	SHC1
	CRK
	MAPK1
	CBL
	GRB2
	PIK3R1
NOD-like receptor signaling pathway	HSP90AA1
	HSP90AB1
	MAPK1
	RELA
	IKBKG
T cell receptor signaling pathway	PIK3R1
	GRB2
	MAPK1
	RELA
	IKBKG
	AKT1
Dorso-ventral axis formation	NOTCH1
	GRB2
	MAPK1
	EGFR
Chagas disease (American trypanosomiasis)	PIK3R1
	MAPK1
	RELA
	SMAD3
	IKBKG
	AKT1
Adipocytokine signaling pathway	PTPN11
	RELA
	IKBKG
	STAT3
	AKT1
Influenza A	PIK3R1
	EP300
	MAPK1
	RELA
	ACTB
	CREBBP
	AKT1
Osteoclast differentiation	PIK3R1
	GRB2
	MAPK1
	RELA
	IKBKG
	AKT1
Measles	TP53
	PIK3R1
	RELA
	CDK2
	STAT3
	AKT1
TGF-beta signaling pathway	EP300
	MAPK1
	CREBBP
	MYC
	SMAD3
Fc gamma R-mediated phagocytosis	PIK3R1
	MAPK1
	HCK
	CRK
	AKT1
